# Supplementary material for: Biomechanical Comparison Between Porous Ti6Al4V Block and Tumor Prosthesis UHMWPE Block for the Treatment of Distal Femur Bone Defects
Source: Front Bioeng Biotechnol. 2022 Jul 5;10:939371. doi: 10.3389/fbioe.2022.939371 (PMC9294404; doi:10.3389/fbioe.2022.939371)
Supplement: Supplementary file 1 [file DataSheet1.ZIP]

Archive with 7 entries (7 files):
- Fig 1.jpg
- Fig 2.jpg
- Fig 3.jpg
- Fig 4.jpg
- Fig 5.jpg
- Fig 6.jpg
- Fig 7.jpg
